# Supplementary material for: Temperature‑Dependent Friction, Wear, and Life of MoS₂ Dry Film Lubricants for Space Mechanisms: A Comprehensive Review
Source: Tribol Lett. 2025 Aug 1;73(4):114. doi: 10.1007/s11249-025-02052-6 (PMC12316733; doi:10.1007/s11249-025-02052-6)
Supplement: Supplementary file 2 — Supplementary file2 (CSV 56 kb) [file 11249_2025_2052_MOESM2_ESM.csv]

DOI(Link)	Year	LastName_FirstAuthor	Dopant	Manufacturer	Dopant Percentage (by weight)	O2(Y/N)	N2(Y/N)	N2 %	RH(%)	TempValue(Original)	TempUnits(Original)	TempConversion	Temp(K)	CoF	Linear Speed (mm/s)	Load(N)	ContactPressure(Gpa)	Shear Stress (Gpa)	WearRateValue(Original)	WearRateUnits(Original)	WearRateConversion	SpecificWearRate(mm^3/Nm)	WearTest(Original)	WearTestUnits(Original)	WearTest(cycles)	Wear Life Reached (Y/N)
https://ntrs.nasa.gov/api/citations/19690013627/downloads/19690013627.pdf	1969	Brainard	Undoped			N	N		0.00%	272.3828838	C	273.15	545.53	0.07	20	0.01	0.187	0.01309
https://ntrs.nasa.gov/api/citations/19690013627/downloads/19690013627.pdf	1969	Brainard	Undoped			N	N		0.00%	433.4583284	C	273.15	706.61	0.05	20	0.01	0.187	0.00935
https://ntrs.nasa.gov/api/citations/19690013627/downloads/19690013627.pdf	1969	Brainard	Undoped			N	N		0.00%	543.0051358	C	273.15	816.16	0.05	20	0.01	0.187	0.00935
https://ntrs.nasa.gov/api/citations/19690013627/downloads/19690013627.pdf	1969	Brainard	Undoped			N	N		0.00%	652.6426272	C	273.15	925.79	0.15	20	0.01	0.187	0.02805
https://ntrs.nasa.gov/api/citations/19690013627/downloads/19690013627.pdf	1969	Brainard	Undoped			N	N		0.00%	709.0178177	C	273.15	982.17	0.34	20	0.01	0.187	0.06358
https://ntrs.nasa.gov/api/citations/19690013627/downloads/19690013627.pdf	1969	Brainard	Undoped			N	N		0.00%	787.0617313	C	273.15	1060.21	0.34	20	0.01	0.187	0.06358
https://ntrs.nasa.gov/api/citations/19690013627/downloads/19690013627.pdf	1969	Brainard	Undoped			N	N		0.00%	871.8802695	C	273.15	1145.03	0.31	20	0.01	0.187	0.05797
https://doi.org/10.1080/10402000108982439	2001	Kohli	Undoped			Y	Y			37.23	C	273.15	310.38	0.17				0
https://doi.org/10.1080/10402000108982439	2001	Kohli	Undoped			Y	Y			47.94	C	273.15	321.09	0.13				0
https://doi.org/10.1080/10402000108982439	2001	Kohli	Undoped			Y	Y			49.9	C	273.15	323.05	0.12				0
https://doi.org/10.1080/10402000108982439	2001	Kohli	Undoped			Y	Y			54.5	C	273.15	327.65	0.07				0
https://doi.org/10.1080/10402000108982439	2001	Kohli	Undoped			Y	Y			60.01	C	273.15	333.16	0.06				0
https://doi.org/10.1080/10402000108982439	2001	Kohli	Undoped			Y	Y			65.85	C	273.15	339	0.05				0
https://doi.org/10.1080/10402000108982439	2001	Kohli	Undoped			Y	Y			75.48	C	273.15	348.63	0.04				0
https://doi.org/10.1080/10402000108982439	2001	Kohli	Undoped			Y	Y			80.01	C	273.15	353.16	0.04				0
https://doi.org/10.1080/10402000108982439	2001	Kohli	Undoped			Y	Y			89.81	C	273.15	362.96	0.03				0
https://doi.org/10.1080/10402000108982439	2001	Kohli	Undoped			Y	Y			110.67	C	273.15	383.82	0.03				0
https://doi.org/10.1080/10402000108982439	2001	Kohli	Undoped			Y	Y			119.99	C	273.15	393.14	0.03				0
https://doi.org/10.1080/10402000108982439	2001	Kohli	Undoped			Y	Y			129.88	C	273.15	403.03	0.03				0
https://doi.org/10.1080/10402000108982439	2001	Kohli	Undoped			Y	Y			134.84	C	273.15	407.99	0.03				0
https://doi.org/10.1080/10402000108982439	2001	Kohli	Undoped			Y	Y			149.55	C	273.15	422.7	0.04				0
https://doi.org/10.1080/10402000108982439	2001	Kohli	Undoped			Y	Y			199.39	C	273.15	472.54	0.05				0
https://doi.org/10.1080/10402000108982439	2001	Kohli	Undoped			Y	Y			248.98	C	273.15	522.13	0.06				0
https://doi.org/10.1080/10402000108982439	2001	Kohli	Undoped			Y	Y			299.38	C	273.15	572.53	0.06				0
https://doi.org/10.1016/j.surfcoat.2004.08.146	2005	Kubart	Undoped			N	Y		0.00%	21	C	273.15	294.15	0.06	40	5	1.11	0.06648
https://doi.org/10.1016/j.surfcoat.2004.08.146	2005	Kubart	Undoped			Y	Y		38.00%	21	C	273.15	294.15	0.16	40	5	1.11	0.17728
https://doi.org/10.1016/j.surfcoat.2004.08.146	2005	Kubart	Undoped			Y	Y		55.00%	21	C	273.15	294.15	0.14	40	5	1.11	0.15512
https://doi.org/10.1016/j.surfcoat.2004.08.146	2005	Kubart	Undoped			Y	Y		50.00%	27.83	C	273.15	300.98	0.14	40	5	1.11	0.15512	0	mm^3/Nm	1	0.0000226
https://doi.org/10.1016/j.surfcoat.2004.08.146	2005	Kubart	Undoped			Y	Y		50.00%	80.27	C	273.15	353.42	0.05	40	5	1.11	0.0554	0	mm^3/Nm	1	0.0000086
https://doi.org/10.1016/j.surfcoat.2004.08.146	2005	Kubart	Undoped			Y	Y		50.00%	99.81	C	273.15	372.96	0.04	40	5	1.11	0.04432	0	mm^3/Nm	1	0.0000104
https://doi.org/10.1016/j.surfcoat.2004.08.146	2005	Kubart	Undoped			Y	Y		50.00%	150.19	C	273.15	423.34	0.06	40	5	1.11	0.06648	0	mm^3/Nm	1	0.0000107
https://doi.org/10.1016/j.surfcoat.2004.08.146	2005	Kubart	Undoped			Y	Y		50.00%	199.97	C	273.15	473.12	0.07	40	5	1.11	0.07756	0	mm^3/Nm	1	0.0000125
https://doi.org/10.1016/j.surfcoat.2004.08.146	2005	Kubart	Undoped			Y	Y		50.00%	300.53	C	273.15	573.68	0.1	40	5	1.11	0.1108	0	mm^3/Nm	1	0.0000144
https://doi.org/10.1016/j.surfcoat.2004.08.146	2005	Kubart	Undoped			Y	Y		50.00%	399.96	C	273.15	673.11	0.14	40	5	1.11	0.15512	0	mm^3/Nm	1	0.0000471	870	cycles	870	Y
https://doi.org/10.1007/s11249-008-9366-6	2008	Hamilton	Au/Sb2O3	Hohman Plating	% not reported	N	Y		0.00%	-77.2	C	273.15	195.95	0.23	10	5	0.54	0.12351
https://doi.org/10.1007/s11249-008-9366-6	2008	Hamilton	Au/Sb2O3	Hohman Plating	% not reported	N	Y		0.00%	-23.6	C	273.15	249.55	0.02	10	5	0.54	0.01074
https://doi.org/10.1007/s11249-008-9366-6	2008	Hamilton	Au/Sb2O3	Hohman Plating	% not reported	N	Y		0.00%	26.3	C	273.15	299.45	0.03	10	5	0.54	0.01611
https://doi.org/10.1007/s11249-008-9366-6	2008	Hamilton	Au/Sb2O3	Hohman Plating	% not reported	N	Y		0.00%	180.7	C	273.15	453.85	0.01	10	5	0.54	0.00537
https://doi.org/10.1007/s11249-008-9366-6	2008	Hamilton	Ti	Teer Coatings	15% Ti	N	Y		0.00%	-71.4	C	273.15	201.75	0.13	10	5	0.54	0.06981
https://doi.org/10.1007/s11249-008-9366-6	2008	Hamilton	Ti	Teer Coatings	15% Ti	N	Y		0.00%	-39.8	C	273.15	233.35	0.01	10	5	0.54	0.00537
https://doi.org/10.1007/s11249-008-9366-6	2008	Hamilton	Ti	Teer Coatings	15% Ti	N	Y		0.00%	30.5	C	273.15	303.65	0.06	10	5	0.54	0.03222
https://doi.org/10.1007/s11249-008-9366-6	2008	Hamilton	Ti	Teer Coatings	15% Ti	N	Y		0.00%	161.8	C	273.15	434.95	0.08	10	5	0.54	0.04296
https://doi.org/10.1007/s11249-008-9366-6	2008	Hamilton	C/Sb2O3	AFRL	30% Sb2O3 + 20% C	N	Y		0.00%	-72	C	273.15	201.15	0.17	10	5	0.54	0.09129
https://doi.org/10.1007/s11249-008-9366-6	2008	Hamilton	C/Sb2O3	AFRL	30% Sb2O3 + 20% C	N	Y		0.00%	-18.8	C	273.15	254.35	0.05	10	5	0.54	0.02685
https://doi.org/10.1007/s11249-008-9366-6	2008	Hamilton	C/Sb2O3	AFRL	30% Sb2O3 + 20% C	N	Y		0.00%	27.3	C	273.15	300.45	0.03	10	5	0.54	0.01611
https://doi.org/10.1007/s11249-008-9366-6	2008	Hamilton	C/Sb2O3	AFRL	30% Sb2O3 + 20% C	N	Y		0.00%	172.9	C	273.15	446.05	0.02	10	5	0.54	0.01074
https://doi.org/10.1007/s11249-008-9366-6	2008	Hamilton	Sb2O3	AFRL	30% Sb2O3	N	Y		0.00%	-72.2	C	273.15	200.95	0.131	10	5	0.54	0.070347
https://doi.org/10.1007/s11249-008-9366-6	2008	Hamilton	Sb2O3	AFRL	30% Sb2O3	N	Y		0.00%	-30.3	C	273.15	242.85	0.063	10	5	0.54	0.033831
https://doi.org/10.1007/s11249-008-9366-6	2008	Hamilton	Sb2O3	AFRL	30% Sb2O3	N	Y		0.00%	24.6	C	273.15	297.75	0.043	10	5	0.54	0.023091
https://doi.org/10.1007/s11249-008-9366-6	2008	Hamilton	Sb2O3	AFRL	30% Sb2O3	N	Y		0.00%	172.1	C	273.15	445.25	0.037	10	5	0.54	0.019869
https://doi.org/10.1007/s11249-008-9366-6	2008	Hamilton	Ni	Dayton Coating Technologies	5% Ni	N	Y		0.00%	-66	C	273.15	207.15	0.1	10	5	0.54	0.0537
https://doi.org/10.1007/s11249-008-9366-6	2008	Hamilton	Ni	Dayton Coating Technologies	5% Ni	N	Y		0.00%	-30.2	C	273.15	242.95	0.09	10	5	0.54	0.04833
https://doi.org/10.1007/s11249-008-9366-6	2008	Hamilton	Ni	Dayton Coating Technologies	5% Ni	N	Y		0.00%	26.8	C	273.15	299.95	0.08	10	5	0.54	0.04296
https://doi.org/10.1007/s11249-008-9366-6	2008	Hamilton	Ni	Dayton Coating Technologies	5% Ni	N	Y		0.00%	176	C	273.15	449.15	0.05	10	5	0.54	0.02685
https://doi.org/10.1103/PhysRevLett.102.186102	2009	Zhao	Undoped			N	N		0.00%	108.0990933	K	1	109.1	0.854253761				0
https://doi.org/10.1103/PhysRevLett.102.186102	2009	Zhao	Undoped			N	N		0.00%	107.8968537	K	1	108.9	0.831762563				0
https://doi.org/10.1103/PhysRevLett.102.186102	2009	Zhao	Undoped			N	N		0.00%	109.0569494	K	1	110.06	0.811997572				0
https://doi.org/10.1103/PhysRevLett.102.186102	2009	Zhao	Undoped			N	N		0.00%	107.9429045	K	1	108.94	0.790869477				0
https://doi.org/10.1103/PhysRevLett.102.186102	2009	Zhao	Undoped			N	N		0.00%	109.1065088	K	1	110.11	0.767988822				0
https://doi.org/10.1103/PhysRevLett.102.186102	2009	Zhao	Undoped			N	N		0.00%	109.1429108	K	1	110.14	0.735663811				0
https://doi.org/10.1103/PhysRevLett.102.186102	2009	Zhao	Undoped			N	N		0.00%	109.7542348	K	1	110.75	0.698008094				0
https://doi.org/10.1103/PhysRevLett.102.186102	2009	Zhao	Undoped			N	N		0.00%	108.4577777	K	1	109.46	0.670462057				0
https://doi.org/10.1103/PhysRevLett.102.186102	2009	Zhao	Undoped			N	N		0.00%	108.1501329	K	1	109.15	0.60685059				0
https://doi.org/10.1103/PhysRevLett.102.186102	2009	Zhao	Undoped			N	N		0.00%	111.3986312	K	1	112.4	0.753384148				0
https://doi.org/10.1103/PhysRevLett.102.186102	2009	Zhao	Undoped			N	N		0.00%	114.8486016	K	1	115.85	0.721010455				0
https://doi.org/10.1103/PhysRevLett.102.186102	2009	Zhao	Undoped			N	N		0.00%	114.6889589	K	1	115.69	0.660693153				0
https://doi.org/10.1103/PhysRevLett.102.186102	2009	Zhao	Undoped			N	N		0.00%	119.2956991	K	1	120.3	0.813587858				0
https://doi.org/10.1103/PhysRevLett.102.186102	2009	Zhao	Undoped			N	N		0.00%	119.1159731	K	1	120.12	0.771104486				0
https://doi.org/10.1103/PhysRevLett.102.186102	2009	Zhao	Undoped			N	N		0.00%	119.8118515	K	1	120.81	0.692044519				0
https://doi.org/10.1103/PhysRevLett.102.186102	2009	Zhao	Undoped			N	N		0.00%	120.9718193	K	1	121.97	0.73975312				0
https://doi.org/10.1103/PhysRevLett.102.186102	2009	Zhao	Undoped			N	N		0.00%	119.4824605	K	1	120.48	0.647743676				0
https://doi.org/10.1103/PhysRevLett.102.186102	2009	Zhao	Undoped			N	N		0.00%	120.5473847	K	1	121.55	0.712491062				0
https://doi.org/10.1103/PhysRevLett.102.186102	2009	Zhao	Undoped			N	N		0.00%	121.7351108	K	1	122.74	0.668190219				0
https://doi.org/10.1103/PhysRevLett.102.186102	2009	Zhao	Undoped			N	N		0.00%	137.8274573	K	1	138.83	0.776386509				0
https://doi.org/10.1103/PhysRevLett.102.186102	2009	Zhao	Undoped			N	N		0.00%	138.740318	K	1	139.74	0.723566273				0
https://doi.org/10.1103/PhysRevLett.102.186102	2009	Zhao	Undoped			N	N		0.00%	138.7696753	K	1	139.77	0.697496931				0
https://doi.org/10.1103/PhysRevLett.102.186102	2009	Zhao	Undoped			N	N		0.00%	138.7927007	K	1	139.79	0.677050388				0
https://doi.org/10.1103/PhysRevLett.102.186102	2009	Zhao	Undoped			N	N		0.00%	138.8172611	K	1	139.82	0.655240742				0
https://doi.org/10.1103/PhysRevLett.102.186102	2009	Zhao	Undoped			N	N		0.00%	138.8433566	K	1	139.84	0.632067993				0
https://doi.org/10.1103/PhysRevLett.102.186102	2009	Zhao	Undoped			N	N		0.00%	138.874153	K	1	139.87	0.604720742				0
https://doi.org/10.1103/PhysRevLett.102.186102	2009	Zhao	Undoped			N	N		0.00%	138.9206835	K	1	139.92	0.563401686				0
https://doi.org/10.1103/PhysRevLett.102.186102	2009	Zhao	Undoped			N	N		0.00%	138.9667343	K	1	139.97	0.5225086				0
https://doi.org/10.1103/PhysRevLett.102.186102	2009	Zhao	Undoped			N	N		0.00%	140.9709023	K	1	141.97	0.76360742				0
https://doi.org/10.1103/PhysRevLett.102.186102	2009	Zhao	Undoped			N	N		0.00%	159.16633	K	1	160.17	0.772467589				0
https://doi.org/10.1103/PhysRevLett.102.186102	2009	Zhao	Undoped			N	N		0.00%	159.2012518	K	1	160.2	0.741456998				0
https://doi.org/10.1103/PhysRevLett.102.186102	2009	Zhao	Undoped			N	N		0.00%	159.2338711	K	1	160.23	0.712491062				0
https://doi.org/10.1103/PhysRevLett.102.186102	2009	Zhao	Undoped			N	N		0.00%	159.2568965	K	1	160.26	0.692044519				0
https://doi.org/10.1103/PhysRevLett.102.186102	2009	Zhao	Undoped			N	N		0.00%	158.1401653	K	1	159.14	0.673301855				0
https://doi.org/10.1103/PhysRevLett.102.186102	2009	Zhao	Undoped			N	N		0.00%	159.3014123	K	1	160.3	0.652514536				0
https://doi.org/10.1103/PhysRevLett.102.186102	2009	Zhao	Undoped			N	N		0.00%	159.3236701	K	1	160.32	0.632749545				0
https://doi.org/10.1103/PhysRevLett.102.186102	2009	Zhao	Undoped			N	N		0.00%	159.347463	K	1	160.35	0.61162145				0
https://doi.org/10.1103/PhysRevLett.102.186102	2009	Zhao	Undoped			N	N		0.00%	159.3643483	K	1	160.36	0.596627319				0
https://doi.org/10.1103/PhysRevLett.102.186102	2009	Zhao	Undoped			N	N		0.00%	179.3459978	K	1	180.35	0.751436859				0
https://doi.org/10.1103/PhysRevLett.102.186102	2009	Zhao	Undoped			N	N		0.00%	179.701137	K	1	180.7	0.724758988				0
https://doi.org/10.1103/PhysRevLett.102.186102	2009	Zhao	Undoped			N	N		0.00%	179.7241624	K	1	180.72	0.704312445				0
https://doi.org/10.1103/PhysRevLett.102.186102	2009	Zhao	Undoped			N	N		0.00%	178.6078149	K	1	179.61	0.685229005				0
https://doi.org/10.1103/PhysRevLett.102.186102	2009	Zhao	Undoped			N	N		0.00%	179.7671431	K	1	180.77	0.666145565				0
https://doi.org/10.1103/PhysRevLett.102.186102	2009	Zhao	Undoped			N	N		0.00%	179.790936	K	1	180.79	0.64501747				0
https://doi.org/10.1103/PhysRevLett.102.186102	2009	Zhao	Undoped			N	N		0.00%	179.8147289	K	1	180.81	0.623889376				0
https://doi.org/10.1103/PhysRevLett.102.186102	2009	Zhao	Undoped			N	N		0.00%	179.3864567	K	1	180.39	0.600035076				0
https://doi.org/10.1103/PhysRevLett.102.186102	2009	Zhao	Undoped			N	N		0.00%	198.1676064	K	1	199.17	0.781619851				0
https://doi.org/10.1103/PhysRevLett.102.186102	2009	Zhao	Undoped			N	N		0.00%	198.4107131	K	1	199.41	0.726122091				0
https://doi.org/10.1103/PhysRevLett.102.186102	2009	Zhao	Undoped			N	N		0.00%	197.9372429	K	1	198.94	0.697496931				0
https://doi.org/10.1103/PhysRevLett.102.186102	2009	Zhao	Undoped			N	N		0.00%	197.1963371	K	1	198.2	0.681821248				0
https://doi.org/10.1103/PhysRevLett.102.186102	2009	Zhao	Undoped			N	N		0.00%	198.3024694	K	1	199.3	0.661861527				0
https://doi.org/10.1103/PhysRevLett.102.186102	2009	Zhao	Undoped			N	N		0.00%	199.1349468	K	1	200.13	0.644335919				0
https://doi.org/10.1103/PhysRevLett.102.186102	2009	Zhao	Undoped			N	N		0.00%	218.613053	K	1	219.61	0.81326331				0
https://doi.org/10.1103/PhysRevLett.102.186102	2009	Zhao	Undoped			N	N		0.00%	218.3413169	K	1	219.34	0.765879258				0
https://doi.org/10.1103/PhysRevLett.102.186102	2009	Zhao	Undoped			N	N		0.00%	217.227144	K	1	218.23	0.744864755				0
https://doi.org/10.1103/PhysRevLett.102.186102	2009	Zhao	Undoped			N	N		0.00%	217.6505553	K	1	218.65	0.705675548				0
https://doi.org/10.1103/PhysRevLett.102.186102	2009	Zhao	Undoped			N	N		0.00%	217.3077329	K	1	218.31	0.673301855				0
https://doi.org/10.1103/PhysRevLett.102.186102	2009	Zhao	Undoped			N	N		0.00%	228.881827	K	1	229.88	0.499506239				0
https://doi.org/10.1103/PhysRevLett.102.186102	2009	Zhao	Undoped			N	N		0.00%	230.2086649	K	1	231.21	0.331674199				0
https://doi.org/10.1103/PhysRevLett.102.186102	2009	Zhao	Undoped			N	N		0.00%	228.5892127	K	1	229.59	0.254147723				0
https://doi.org/10.1103/PhysRevLett.102.186102	2009	Zhao	Undoped			N	N		0.00%	229.3001215	K	1	230.3	0.128060708				0
https://doi.org/10.1103/PhysRevLett.102.186102	2009	Zhao	Undoped			N	N		0.00%	228.8990961	K	1	229.9	0.484171332				0
https://doi.org/10.1103/PhysRevLett.102.186102	2009	Zhao	Undoped			N	N		0.00%	239.6039819	K	1	240.6	0.071832715				0
https://doi.org/10.1103/PhysRevLett.102.186102	2009	Zhao	Undoped			N	N		0.00%	239.6346824	K	1	240.63	0.044570658				0
https://doi.org/10.1103/PhysRevLett.102.186102	2009	Zhao	Undoped			N	N		0.00%	239.6561728	K	1	240.66	0.025487218				0
https://doi.org/10.1103/PhysRevLett.102.186102	2009	Zhao	Undoped			N	N		0.00%	260.1602792	K	1	261.16	0.043434739				0
https://doi.org/10.1103/PhysRevLett.102.186102	2009	Zhao	Undoped			N	N		0.00%	262.3927184	K	1	263.39	0.028383811				0
https://doi.org/10.1103/PhysRevLett.102.186102	2009	Zhao	Undoped			N	N		0.00%	260.1771645	K	1	261.18	0.023442563				0
https://doi.org/10.1103/PhysRevLett.102.186102	2009	Zhao	Undoped			N	N		0.00%	279.4772352	K	1	280.48	0.020716358				0
https://doi.org/10.1103/PhysRevLett.102.186102	2009	Zhao	Undoped			N	N		0.00%	279.5204078	K	1	280.52	0.020716358				0
https://doi.org/10.1103/PhysRevLett.102.186102	2009	Zhao	Undoped			N	N		0.00%	298.8260429	K	1	299.83	0.006745363				0
https://doi.org/10.1103/PhysRevLett.102.186102	2009	Zhao	Undoped			N	N		0.00%	400.0966805	K	1	401.1	0.020716358				0
https://doi.org/10.1103/PhysRevLett.102.186102	2009	Zhao	Undoped			N	N		0.00%	500.2264102	K	1	501.23	0.020716358				0
https://doi.org/10.1016/j.wear.2010.07.008	2010	Colbert	Au/Sb2O3		% not reported	N	N		0.00%	100	C	273.15	373.15	LT 0.02	10	250	1.21	#VALUE!	0	10^-3*mm^3/Nm	0	0.0000002
https://doi.org/10.1016/j.wear.2010.07.008	2010	Colbert	Au/Sb2O3		% not reported	N	N		0.00%	100	C	273.15	373.15	LT 0.02	10	250	1.21	#VALUE!	0	10^-3*mm^3/Nm	0	0.0000002
https://doi.org/10.1016/j.wear.2010.07.008	2010	Colbert	Au/Sb2O3		% not reported	N	N		0.00%	100	C	273.15	373.15	LT 0.02	10	250	1.21	#VALUE!	0	10^-3*mm^3/Nm	0	0.0000001
https://doi.org/10.1016/j.wear.2010.07.008	2010	Colbert	Au/Sb2O3		% not reported	N	N		0.00%	100	C	273.15	373.15	LT 0.02	10	250	1.21	#VALUE!	0	10^-3*mm^3/Nm	0	0
https://doi.org/10.1016/j.wear.2010.07.008	2010	Colbert	Au/Sb2O3		% not reported	N	N		0.00%	22	C	273.15	295.15	LT 0.02	10	250	1.21	#VALUE!	0	10^-3*mm^3/Nm	0	0.0000003
https://doi.org/10.1016/j.wear.2010.07.008	2010	Colbert	Au/Sb2O3		% not reported	N	N		0.00%	22	C	273.15	295.15	LT 0.02	10	250	1.21	#VALUE!	0	10^-3*mm^3/Nm	0	0.0000001
https://doi.org/10.1016/j.wear.2010.07.008	2010	Colbert	Au/Sb2O3		% not reported	N	N		0.00%	22	C	273.15	295.15	LT 0.02	10	250	1.21	#VALUE!	0	10^-3*mm^3/Nm	0	0
https://doi.org/10.1016/j.wear.2010.07.008	2010	Colbert	Au/Sb2O3		% not reported	N	N		0.00%	22	C	273.15	295.15	LT 0.02	10	250	1.21	#VALUE!	0	10^-3*mm^3/Nm	0	0
https://doi.org/10.1016/j.wear.2010.07.008	2010	Colbert	Au/Sb2O3		% not reported	N	N		0.00%	-100	C	273.15	173.15	LT 0.02	10	250	1.21	#VALUE!	0	10^-3*mm^3/Nm	0	0.0000001
https://doi.org/10.1016/j.wear.2010.07.008	2010	Colbert	Au/Sb2O3		% not reported	N	N		0.00%	-100	C	273.15	173.15	LT 0.02	10	250	1.21	#VALUE!	0	10^-3*mm^3/Nm	0	0
https://doi.org/10.1016/j.wear.2010.07.008	2010	Colbert	Au/Sb2O3		% not reported	N	N		0.00%	-100	C	273.15	173.15	LT 0.02	10	250	1.21	#VALUE!	0	10^-3*mm^3/Nm	0	0
https://doi.org/10.1016/j.wear.2010.07.008	2010	Colbert	Au/Sb2O3		% not reported	N	N		0.00%	-100	C	273.15	173.15	LT 0.02	10	250	1.21	#VALUE!	0	10^-3*mm^3/Nm	0	0
https://doi.org/10.1007/s11249-013-0233-8	2013	Khare	Undoped	Tribologix Inc.		Y	Y		60.00%	27.80765694	C	273.15	300.96	0.15	5	1	0.1	0.015
https://doi.org/10.1007/s11249-013-0233-8	2013	Khare	Undoped	Tribologix Inc.		Y	Y		60.00%	48.24931619	C	273.15	321.4	0.08	5	1	0.1	0.008
https://doi.org/10.1007/s11249-013-0233-8	2013	Khare	Undoped	Tribologix Inc.		Y	Y		60.00%	107.1473854	C	273.15	380.3	0.04	5	1	0.1	0.004
https://doi.org/10.1007/s11249-013-0233-8	2013	Khare	Undoped	Tribologix Inc.		Y	Y		60.00%	158.8441975	C	273.15	431.99	0.06	5	1	0.1	0.006
https://doi.org/10.1007/s11249-013-0233-8	2013	Khare	Undoped	Tribologix Inc.		Y	Y		60.00%	197.6135697	C	273.15	470.76	0.07	5	1	0.1	0.007
https://doi.org/10.1007/s11249-013-0233-8	2013	Khare	Undoped	Tribologix Inc.		Y	Y		60.00%	249.1636482	C	273.15	522.31	0.08	5	1	0.1	0.008
https://doi.org/10.1007/s11249-013-0233-8	2013	Khare	Undoped	Tribologix Inc.		N	Y	99.998	24.00%	23.75402922	C	273.15	296.9	0.09	5	1	0.1	0.009
https://doi.org/10.1007/s11249-013-0233-8	2013	Khare	Undoped	Tribologix Inc.		N	Y	99.998	24.00%	55.72439677	C	273.15	328.87	0.06	5	1	0.1	0.006
https://doi.org/10.1007/s11249-013-0233-8	2013	Khare	Undoped	Tribologix Inc.		N	Y	99.998	24.00%	119.465717	C	273.15	392.62	0.04	5	1	0.1	0.004
https://doi.org/10.1007/s11249-013-0233-8	2013	Khare	Undoped	Tribologix Inc.		N	Y	99.998	24.00%	154.456029	C	273.15	427.61	0.03	5	1	0.1	0.003
https://doi.org/10.1007/s11249-013-0233-8	2013	Khare	Undoped	Tribologix Inc.		N	Y	99.998	24.00%	195.6718048	C	273.15	468.82	0.03	5	1	0.1	0.003
https://doi.org/10.1007/s11249-013-0233-8	2013	Khare	Undoped	Tribologix Inc.		N	Y	99.998	24.00%	247.069197	C	273.15	520.22	0.04	5	1	0.1	0.004
https://doi.org/10.1007/s11249-013-0233-8	2013	Khare	Undoped	Tribologix Inc.		Y	Y		0.00%	27.30778045	C	273.15	300.46	0.03	5	1	0.1	0.003
https://doi.org/10.1007/s11249-013-0233-8	2013	Khare	Undoped	Tribologix Inc.		Y	Y		0.00%	57.27045714	C	273.15	330.42	0.03	5	1	0.1	0.003
https://doi.org/10.1007/s11249-013-0233-8	2013	Khare	Undoped	Tribologix Inc.		Y	Y		0.00%	104.1037791	C	273.15	377.25	0.04	5	1	0.1	0.004
https://doi.org/10.1007/s11249-013-0233-8	2013	Khare	Undoped	Tribologix Inc.		Y	Y		0.00%	147.886649	C	273.15	421.04	0.06	5	1	0.1	0.006
https://doi.org/10.1007/s11249-013-0233-8	2013	Khare	Undoped	Tribologix Inc.		Y	Y		0.00%	197.3061137	C	273.15	470.46	0.07	5	1	0.1	0.007
https://doi.org/10.1007/s11249-013-0233-8	2013	Khare	Undoped	Tribologix Inc.		Y	Y		0.00%	250.214743	C	273.15	523.36	0.09	5	1	0.1	0.009
https://doi.org/10.1007/s11249-013-0233-8	2013	Khare	Undoped	Tribologix Inc.		N	Y	99.998	0.00%	29.44196581	C	273.15	302.59	0.03	5	1	0.1	0.003
https://doi.org/10.1007/s11249-013-0233-8	2013	Khare	Undoped	Tribologix Inc.		N	Y	99.998	0.00%	51.48772408	C	273.15	324.64	0.04	5	1	0.1	0.004
https://doi.org/10.1007/s11249-013-0233-8	2013	Khare	Undoped	Tribologix Inc.		N	Y	99.998	0.00%	108.8287205	C	273.15	381.98	0.03	5	1	0.1	0.003
https://doi.org/10.1007/s11249-013-0233-8	2013	Khare	Undoped	Tribologix Inc.		N	Y	99.998	0.00%	149.1267415	C	273.15	422.28	0.04	5	1	0.1	0.004
https://doi.org/10.1007/s11249-013-0233-8	2013	Khare	Undoped	Tribologix Inc.		N	Y	99.998	0.00%	198.8548528	C	273.15	472	0.05	5	1	0.1	0.005
https://doi.org/10.1007/s11249-013-0233-8	2013	Khare	Undoped	Tribologix Inc.		N	Y	99.998	0.00%	246.1498052	C	273.15	519.3	0.05	5	1	0.1	0.005
https://doi.org/10.1007/s11249-013-0233-8	2013	Khare	Undoped	Tribologix Inc.		Y	Y		45.00%	29.08217716	C	273.15	302.23	0.08	5	1	0.1	0.008
https://doi.org/10.1007/s11249-013-0233-8	2013	Khare	Undoped	Tribologix Inc.		Y	Y		45.00%	48.55923159	C	273.15	321.71	0.06	5	1	0.1	0.006
https://doi.org/10.1007/s11249-013-0233-8	2013	Khare	Undoped	Tribologix Inc.		Y	Y		45.00%	108.0576307	C	273.15	381.21	0.04	5	1	0.1	0.004
https://doi.org/10.1007/s11249-013-0233-8	2013	Khare	Undoped	Tribologix Inc.		Y	Y		45.00%	163.5538954	C	273.15	436.7	0.04	5	1	0.1	0.004
https://doi.org/10.1007/s11249-013-0233-8	2013	Khare	Undoped	Tribologix Inc.		Y	Y		45.00%	202.5080043	C	273.15	475.66	0.03	5	1	0.1	0.003
https://doi.org/10.1007/s11249-013-0233-8	2013	Khare	Undoped	Tribologix Inc.		Y	Y		45.00%	248.3991462	C	273.15	521.55	0.06	5	1	0.1	0.006
https://doi.org/10.1007/s11249-013-0233-8	2013	Khare	Undoped	Tribologix Inc.		Y	Y		45.00%	24.2796158	C	273.15	297.43	0.08	5	1	0.1	0.008
https://doi.org/10.1007/s11249-013-0233-8	2013	Khare	Undoped	Tribologix Inc.		Y	Y		45.00%	48.55923159	C	273.15	321.71	0.05	5	1	0.1	0.005
https://doi.org/10.1007/s11249-013-0233-8	2013	Khare	Undoped	Tribologix Inc.		Y	Y		45.00%	110.1921025	C	273.15	383.34	0.03	5	1	0.1	0.003
https://doi.org/10.1007/s11249-013-0233-8	2013	Khare	Undoped	Tribologix Inc.		Y	Y		45.00%	147.8121665	C	273.15	420.96	0.03	5	1	0.1	0.003
https://doi.org/10.1007/s11249-013-0233-8	2013	Khare	Undoped	Tribologix Inc.		Y	Y		20.00%	31.72379174	C	273.15	304.87	0.04	5	1	0.1	0.004
https://doi.org/10.1007/s11249-013-0233-8	2013	Khare	Undoped	Tribologix Inc.		Y	Y		20.00%	48.45841553	C	273.15	321.61	0.03	5	1	0.1	0.003
https://doi.org/10.1007/s11249-013-0233-8	2013	Khare	Undoped	Tribologix Inc.		Y	Y		20.00%	100.5733056	C	273.15	373.72	0.02	5	1	0.1	0.002
https://doi.org/10.1007/s11249-013-0233-8	2013	Khare	Undoped	Tribologix Inc.		Y	Y		20.00%	152.7018459	C	273.15	425.85	0.03	5	1	0.1	0.003
https://doi.org/10.1007/s11249-013-0233-8	2013	Khare	Undoped	Tribologix Inc.		Y	Y		20.00%	197.3866599	C	273.15	470.54	0.03	5	1	0.1	0.003
https://doi.org/10.1007/s11249-013-0233-8	2013	Khare	Undoped	Tribologix Inc.		Y	Y		20.00%	249.3227772	C	273.15	522.47	0.07	5	1	0.1	0.007
https://doi.org/10.1007/s11249-013-0233-8	2013	Khare	Undoped	Tribologix Inc.		Y	Y		60.00%	29.74408201	C	273.15	302.89	0.13	5	1	0.1	0.013
https://doi.org/10.1007/s11249-013-0233-8	2013	Khare	Undoped	Tribologix Inc.		Y	Y		60.00%	47.76049739	C	273.15	320.91	0.09	5	1	0.1	0.009
https://doi.org/10.1007/s11249-013-0233-8	2013	Khare	Undoped	Tribologix Inc.		Y	Y		60.00%	106.97742	C	273.15	380.13	0.04	5	1	0.1	0.004
https://doi.org/10.1007/s11249-013-0233-8	2013	Khare	Undoped	Tribologix Inc.		Y	Y		60.00%	151.6723616	C	273.15	424.82	0.05	5	1	0.1	0.005
https://doi.org/10.1007/s11249-013-0233-8	2013	Khare	Undoped	Tribologix Inc.		Y	Y		60.00%	204.8466782	C	273.15	478	0.04	5	1	0.1	0.004
https://doi.org/10.1007/s11249-013-0233-8	2013	Khare	Undoped	Tribologix Inc.		Y	Y		60.00%	248.7635621	C	273.15	521.91	0.06	5	1	0.1	0.006
http://dx.doi.org/10.1007/s11249-013-0273-0	2014	Khare	Undoped	Tribologix Inc.		Y	Y		0.00%	25.36278342	C	273.15	298.51	0.02	5		0.1	0.002
http://dx.doi.org/10.1007/s11249-013-0273-0	2014	Khare	Undoped	Tribologix Inc.		Y	Y		0.00%	58.91860112	C	273.15	332.07	0.02	5		0.1	0.002
http://dx.doi.org/10.1007/s11249-013-0273-0	2014	Khare	Undoped	Tribologix Inc.		Y	Y		0.00%	103.0410781	C	273.15	376.19	0.03	5		0.1	0.003
http://dx.doi.org/10.1007/s11249-013-0273-0	2014	Khare	Undoped	Tribologix Inc.		Y	Y		0.00%	149.3683489	C	273.15	422.52	0.04	5		0.1	0.004
http://dx.doi.org/10.1007/s11249-013-0273-0	2014	Khare	Undoped	Tribologix Inc.		Y	Y		0.00%	197.6073747	C	273.15	470.76	0.06	5		0.1	0.006
http://dx.doi.org/10.1007/s11249-013-0273-0	2014	Khare	Undoped	Tribologix Inc.		N	Y		15.00%	28.25875357	C	273.15	301.41	0.04	5		0.1	0.004
http://dx.doi.org/10.1007/s11249-013-0273-0	2014	Khare	Undoped	Tribologix Inc.		N	Y		15.00%	62.42724924	C	273.15	335.58	0.03	5		0.1	0.003
http://dx.doi.org/10.1007/s11249-013-0273-0	2014	Khare	Undoped	Tribologix Inc.		N	Y		15.00%	105.0493546	C	273.15	378.2	0.03	5		0.1	0.003
http://dx.doi.org/10.1007/s11249-013-0273-0	2014	Khare	Undoped	Tribologix Inc.		N	Y		15.00%	153.2997806	C	273.15	426.45	0.04	5		0.1	0.004
http://dx.doi.org/10.1007/s11249-013-0273-0	2014	Khare	Undoped	Tribologix Inc.		N	Y		15.00%	193.1059342	C	273.15	466.26	0.03	5		0.1	0.003
https://doi.org/10.1007/s11249-016-0748-x	2016	Curry	Au/Sb2O3	Dayton Coatings Technology	11% Sb2O3 +7% Au	N	Y	99.999	0.00%	-150	C	273.15	123.15	0.02	3	1	0.96	0.01924	0	mm3/Nm	1	0.0000001
https://doi.org/10.1007/s11249-016-0748-x	2016	Curry	Au/Sb2O3	Dayton Coatings Technology	11% Sb2O3 +7% Au	N	Y	99.999	0.00%	-50	C	273.15	223.15	0.01	3	1	0.96	0.00962
https://doi.org/10.1007/s11249-016-0748-x	2016	Curry	Au/Sb2O3	Dayton Coatings Technology	11% Sb2O3 +7% Au	N	Y	99.999	0.00%	20	C	273.15	293.15	0	3	1	0.96	0	0	mm3/Nm	1	0
https://doi.org/10.1007/s11249-016-0748-x	2016	Curry	Au/Sb2O3	Dayton Coatings Technology	11% Sb2O3 +7% Au	N	Y	99.999	0.00%	132.84	K	0	132.84	0.02	3	1	0.96	0.01924
https://doi.org/10.1007/s11249-016-0748-x	2016	Curry	Au/Sb2O3	Dayton Coatings Technology	11% Sb2O3 +7% Au	N	Y	99.999	0.00%	151.49	K	0	151.49	0.02	3	1	0.96	0.01924
https://doi.org/10.1007/s11249-016-0748-x	2016	Curry	Au/Sb2O3	Dayton Coatings Technology	11% Sb2O3 +7% Au	N	Y	99.999	0.00%	168.5	K	0	168.5	0.02	3	1	0.96	0.01924
https://doi.org/10.1007/s11249-016-0748-x	2016	Curry	Au/Sb2O3	Dayton Coatings Technology	11% Sb2O3 +7% Au	N	Y	99.999	0.00%	186.58	K	0	186.58	0.01	3	1	0.96	0.00962
https://doi.org/10.1007/s11249-016-0748-x	2016	Curry	Au/Sb2O3	Dayton Coatings Technology	11% Sb2O3 +7% Au	N	Y	99.999	0.00%	204.15	K	0	204.15	0.01	3	1	0.96	0.00962
https://doi.org/10.1007/s11249-016-0748-x	2016	Curry	Au/Sb2O3	Dayton Coatings Technology	11% Sb2O3 +7% Au	N	Y	99.999	0.00%	221.7	K	0	221.7	0.01	3	1	0.96	0.00962
https://doi.org/10.1007/s11249-016-0748-x	2016	Curry	Au/Sb2O3	Dayton Coatings Technology	11% Sb2O3 +7% Au	N	Y	99.999	0.00%	239.24	K	0	239.24	0.01	3	1	0.96	0.00962
https://doi.org/10.1007/s11249-016-0748-x	2016	Curry	Au/Sb2O3	Dayton Coatings Technology	11% Sb2O3 +7% Au	N	Y	99.999	0.00%	256.79	K	0	256.79	0.01	3	1	0.96	0.00962
https://doi.org/10.1007/s11249-016-0748-x	2016	Curry	Au/Sb2O3	Dayton Coatings Technology	11% Sb2O3 +7% Au	N	Y	99.999	0.00%	274.33	K	0	274.33	0.01	3	1	0.96	0.00962
https://doi.org/10.1007/s11249-016-0748-x	2016	Curry	Au/Sb2O3	Dayton Coatings Technology	11% Sb2O3 +7% Au	N	Y	99.999	0.00%	290.45	K	0	290.45	0.01	3	1	0.96	0.00962
https://doi.org/10.3390/lubricants4030032	2016	Gradt	Cr	Friedrich-Alexander-Universität Erlangen-Nürnberg	1.68% Cr	N	Y		0.00%	77.3	K	0	77.3	0.03	100	10	1.86	0.0558					135000	cycles	135000	Y
https://doi.org/10.3390/lubricants4030032	2016	Gradt	Cr	Friedrich-Alexander-Universität Erlangen-Nürnberg	1.68% Cr	N	N		0.00%	4.2	K	0	4.2	0.04	100	10	1.86	0.0744					4500	cycles	4500	Y
https://doi.org/10.3390/lubricants4030032	2016	Gradt	Cr	Friedrich-Alexander-Universität Erlangen-Nürnberg	3.48% Cr	N	N		0.00%	20.4	K	0	20.4	0.05	100	10	1.86	0.093					3500	cycles	3500	Y
https://doi.org/10.3390/lubricants4030032	2016	Gradt	Undoped	Friedrich-Alexander-Universität Erlangen-Nürnberg		Y	Y		50.00%	22	C	273.15	295.15	0.3	100	10	1.86	0.558
https://doi.org/10.3390/lubricants4030032	2016	Gradt	Undoped	Friedrich-Alexander-Universität Erlangen-Nürnberg		Y	Y		50.00%	22	C	273.15	295.15	0.13	100	10	1.86	0.2418
https://doi.org/10.3390/lubricants4030032	2016	Gradt	Undoped	Friedrich-Alexander-Universität Erlangen-Nürnberg		Y	Y		50.00%	22	C	273.15	295.15	0.13	100	10	1.86	0.2418
https://doi.org/10.3390/lubricants4030032	2016	Gradt	Cr	Friedrich-Alexander-Universität Erlangen-Nürnberg	1.68% Cr	Y	Y		50.00%	22	C	273.15	295.15	0.18	100	10	1.86	0.3348
https://doi.org/10.3390/lubricants4030032	2016	Gradt	Cr	Friedrich-Alexander-Universität Erlangen-Nürnberg	3.48% Cr	Y	Y		50.00%	22	C	273.15	295.15	0.17	100	10	1.86	0.3162
https://doi.org/10.3390/lubricants4030032	2016	Gradt	Undoped	Friedrich-Alexander-Universität Erlangen-Nürnberg		N	N		0.00%	22	C	273.15	295.15	0.04	100	10	1.86	0.0744					340000	cycles	340000	Y
https://doi.org/10.3390/lubricants4030032	2016	Gradt	Undoped	Friedrich-Alexander-Universität Erlangen-Nürnberg		N	N		0.00%	22	C	273.15	295.15	0.06	100	10	1.86	0.1116
https://doi.org/10.3390/lubricants4030032	2016	Gradt	Undoped	Friedrich-Alexander-Universität Erlangen-Nürnberg		N	N		0.00%	22	C	273.15	295.15	0.05	100	10	1.86	0.093
https://doi.org/10.3390/lubricants4030032	2016	Gradt	Cr	Friedrich-Alexander-Universität Erlangen-Nürnberg	1.68% Cr	N	N		0.00%	22	C	273.15	295.15	0.05	100	10	1.86	0.093					440000	cycles	440000	N
https://doi.org/10.3390/lubricants4030032	2016	Gradt	Cr	Friedrich-Alexander-Universität Erlangen-Nürnberg	3.48% Cr	N	N		0.00%	22	C	273.15	295.15	0.04	100	10	1.86	0.0744
https://doi.org/10.1007/s11249-016-0702-y	2016	Babuska	Undoped	Tribologix Inc.		N	Y		0.00%	130.5322816	K	0	130.53	0.035386682		1		0
https://doi.org/10.1007/s11249-016-0702-y	2016	Babuska	Undoped	Tribologix Inc.		N	Y		0.00%	146.4540809	K	0	146.45	0.0340712		1		0
https://doi.org/10.1007/s11249-016-0702-y	2016	Babuska	Undoped	Tribologix Inc.		N	Y		0.00%	162.5265598	K	0	162.53	0.030724041		1		0
https://doi.org/10.1007/s11249-016-0702-y	2016	Babuska	Undoped	Tribologix Inc.		N	Y		0.00%	179.2268699	K	0	179.23	0.030780923		1		0
https://doi.org/10.1007/s11249-016-0702-y	2016	Babuska	Undoped	Tribologix Inc.		N	Y		0.00%	188.142073	K	0	188.14	0.027395811		1		0
https://doi.org/10.1007/s11249-016-0702-y	2016	Babuska	Undoped	Tribologix Inc.		N	Y		0.00%	204.185575	K	0	204.19	0.024457216		1		0
https://doi.org/10.1007/s11249-016-0702-y	2016	Babuska	Undoped	Tribologix Inc.		N	Y		0.00%	221.4557626	K	0	221.46	0.02311765		1		0
https://doi.org/10.1007/s11249-016-0702-y	2016	Babuska	Undoped	Tribologix Inc.		N	Y		0.00%	233.2203535	K	0	233.22	0.019811608		1		0
https://doi.org/10.1007/s11249-016-0702-y	2016	Babuska	Undoped	Tribologix Inc.		N	Y		0.00%	245.0235802	K	0	245.02	0.014665078		1		0
https://doi.org/10.1007/s11249-016-0702-y	2016	Babuska	Undoped	Tribologix Inc.		N	Y		0.00%	261.0960591	K	0	261.1	0.015602921		1		0
https://doi.org/10.1007/s11249-016-0702-y	2016	Babuska	Undoped	Tribologix Inc.		N	Y		0.00%	277.6708029	K	0	277.67	0.016427944		1		0
https://doi.org/10.1007/s11249-016-0702-y	2016	Babuska	Undoped	Tribologix Inc.		N	Y		0.00%	294.2455467	K	0	294.25	0.018523773		1		0
https://doi.org/10.1016/j.surfcoat.2016.09.044	2017	Banerji	Ti	Miba (Teer) Coatings Group	% not reported	Y	Y		45.00%	25	C	273.15	298.15	0.11	120	5	0.98	0.10824	3.81	10^-5 mm^3/Nm	0	0.0000381
https://doi.org/10.1016/j.surfcoat.2016.09.044	2017	Banerji	Ti	Miba (Teer) Coatings Group	% not reported	Y	Y		45.00%	50	C	273.15	323.15	0.1	120	5	0.98	0.0984	5	10^-5 mm^3/Nm	0	0.00005
https://doi.org/10.1016/j.surfcoat.2016.09.044	2017	Banerji	Ti	Miba (Teer) Coatings Group	% not reported	Y	Y		45.00%	100	C	273.15	373.15	0.05	120	5	0.98	0.0492	5	10^-5 mm^3/Nm	0	0.00005
https://doi.org/10.1016/j.surfcoat.2016.09.044	2017	Banerji	Ti	Miba (Teer) Coatings Group	% not reported	Y	Y		45.00%	150	C	273.15	423.15	0.05	120	5	0.98	0.0492	5.28	10^-5 mm^3/Nm	0	0.0000528
https://doi.org/10.1016/j.surfcoat.2016.09.044	2017	Banerji	Ti	Miba (Teer) Coatings Group	% not reported	Y	Y		45.00%	200	C	273.15	473.15	0.05	120	5	0.98	0.0492	6.59	10^-5 mm^3/Nm	0	0.0000659
https://doi.org/10.1016/j.surfcoat.2016.09.044	2017	Banerji	Ti	Miba (Teer) Coatings Group	% not reported	Y	Y		45.00%	225	C	273.15	498.15	0.12	120	5	0.98	0.11808	8.52	10^-5 mm^3/Nm	0	0.0000852
https://doi.org/10.1016/j.surfcoat.2016.09.044	2017	Banerji	Ti	Miba (Teer) Coatings Group	% not reported	Y	Y		45.00%	250	C	273.15	523.15	0.11	120	5	0.98	0.10824	9.03	10^-5 mm^3/Nm	0	0.0000903
https://doi.org/10.1016/j.surfcoat.2016.09.044	2017	Banerji	Ti	Miba (Teer) Coatings Group	% not reported	Y	Y		45.00%	275	C	273.15	548.15	0.13	120	5	0.98	0.12792	9.55	10^-5 mm^3/Nm	0	0.0000955
https://doi.org/10.1016/j.surfcoat.2016.09.044	2017	Banerji	Ti	Miba (Teer) Coatings Group	% not reported	Y	Y		45.00%	300	C	273.15	573.15	0.13	120	5	0.98	0.12792	10.11	10^-5 mm^3/Nm	0	0.0001011
https://doi.org/10.1016/j.surfcoat.2016.09.044	2017	Banerji	Ti	Miba (Teer) Coatings Group	% not reported	Y	Y		45.00%	325	C	273.15	598.15	0.11	120	5	0.98	0.10824	11.42	10^-5 mm^3/Nm	0	0.0001142
https://doi.org/10.1016/j.surfcoat.2016.09.044	2017	Banerji	Ti	Miba (Teer) Coatings Group	% not reported	Y	Y		45.00%	350	C	273.15	623.15	0.13	120	5	0.98	0.12792	14.34	10^-5 mm^3/Nm	0	0.0001434
https://doi.org/10.1016/j.surfcoat.2017.04.006	2017	Serpini	Undoped			Y	Y		65.00%	27	C	273.15	300.15	0.17	100	0.4	0.43	0.0731					10000	cycles	10000	Y
https://doi.org/10.1016/j.surfcoat.2017.04.006	2017	Serpini	Undoped			Y	Y		8.00%	27	C	273.15	300.15	0.08	100	0.4	0.43	0.0344					15000	cycles	15000	Y
https://doi.org/10.1016/j.surfcoat.2017.04.006	2017	Serpini	Undoped			N	Y		0.00%	27	C	273.15	300.15	0.01	100	0.4	0.43	0.0043					25000	cycles	25000	N
https://doi.org/10.1016/j.surfcoat.2017.04.006	2017	Serpini	Undoped			Y	Y		65.00%	75	C	273.15	348.15	0.05	100	0.4	0.43	0.0215					25000	cycles	25000	N
https://doi.org/10.1016/j.surfcoat.2017.04.006	2017	Serpini	Undoped			N	Y		0.00%	75	C	273.15	348.15	0.030824495	100	0.4	0.43	0.013254533					20000	cycles	20000	Y
https://doi.org/10.1016/j.surfcoat.2017.04.006	2017	Serpini	Undoped			Y	Y		65.00%	27	C	273.15	300.15	0.1	100	0.4	0.43	0.043	0.18	10^-6*mm^3/Nm	0	0.0000002
https://doi.org/10.1016/j.surfcoat.2017.04.006	2017	Serpini	Undoped			Y	Y		65.00%	40	C	273.15	313.15	0.04	100	0.4	0.43	0.0172	0.2	10^-6*mm^3/Nm	0	0.0000002
https://doi.org/10.1016/j.surfcoat.2017.04.006	2017	Serpini	Undoped			Y	Y		65.00%	55	C	273.15	328.15	0.01	100	0.4	0.43	0.0043	0.03	10^-6*mm^3/Nm	0	0
https://doi.org/10.1016/j.surfcoat.2017.04.006	2017	Serpini	Undoped			Y	Y		65.00%	75	C	273.15	348.15	0.05	100	0.4	0.43	0.0215	0.01	10^-6*mm^3/Nm	0	0
https://doi.org/10.1016/j.surfcoat.2017.04.006	2017	Serpini	Undoped			N	Y		0.00%	27	C	273.15	300.15	0.55	100	0.4	0.43	0.2365
https://doi.org/10.1016/j.surfcoat.2017.04.006	2017	Serpini	Undoped			Y	Y		65.00%	27	C	273.15	300.15	0.54	100	0.4	0.43	0.2322
https://api.semanticscholar.org/CorpusID:203585992	2018	Paul	Undoped			Y	Y		17.00%	30	C	273.15	303.15	0.19	40	1	0.66	0.1254
https://api.semanticscholar.org/CorpusID:203585992	2018	Paul	Ti		18% Ti	Y	Y		17.00%	30	C	273.15	303.15	0.2	40	1	0.66	0.132
https://api.semanticscholar.org/CorpusID:203585992	2018	Paul	Au/Sb2O3		15% (Sb2O3 + Au)	Y	Y		17.00%	30	C	273.15	303.15	0.21	40	1	0.66	0.1386
https://api.semanticscholar.org/CorpusID:203585992	2018	Paul	Undoped			Y	Y		17.00%	100	C	273.15	373.15	0.09	40	1	0.66	0.0594
https://api.semanticscholar.org/CorpusID:203585992	2018	Paul	Ti		18% Ti	Y	Y		17.00%	100	C	273.15	373.15	0.09	40	1	0.66	0.0594
https://api.semanticscholar.org/CorpusID:203585992	2018	Paul	Au/Sb2O3		15% (Sb2O3 + Au)	Y	Y		17.00%	100	C	273.15	373.15	0.04	40	1	0.66	0.0264
https://doi.org/10.1021/acsanm.8b01454	2018	Curry	Undoped	Tribologix Inc.		N	Y		0.00%	294.4138542	K	0	294.41	0.021594203	1	1		0
https://doi.org/10.1021/acsanm.8b01454	2018	Curry	Undoped	Tribologix Inc.		N	Y		0.00%	290.2639453	K	0	290.26	0.02057971	1	1		0
https://doi.org/10.1021/acsanm.8b01454	2018	Curry	Undoped	Tribologix Inc.		N	Y		0.00%	286.3433796	K	0	286.34	0.020144928	1	1		0
https://doi.org/10.1021/acsanm.8b01454	2018	Curry	Undoped	Tribologix Inc.		N	Y		0.00%	282.422814	K	0	282.42	0.019710145	1	1		0
https://doi.org/10.1021/acsanm.8b01454	2018	Curry	Undoped	Tribologix Inc.		N	Y		0.00%	278.7315915	K	0	278.73	0.019855072	1	1		0
https://doi.org/10.1021/acsanm.8b01454	2018	Curry	Undoped	Tribologix Inc.		N	Y		0.00%	275.3863899	K	0	275.39	0.02	1	1		0
https://doi.org/10.1021/acsanm.8b01454	2018	Curry	Undoped	Tribologix Inc.		N	Y		0.00%	271.8118449	K	0	271.81	0.019565217	1	1		0
https://doi.org/10.1021/acsanm.8b01454	2018	Curry	Undoped	Tribologix Inc.		N	Y		0.00%	268.6976581	K	0	268.7	0.019565217	1	1		0
https://doi.org/10.1021/acsanm.8b01454	2018	Curry	Undoped	Tribologix Inc.		N	Y		0.00%	265.4657907	K	0	265.47	0.02057971	1	1		0
https://doi.org/10.1021/acsanm.8b01454	2018	Curry	Undoped	Tribologix Inc.		N	Y		0.00%	262.0065861	K	0	262.01	0.020144928	1	1		0
https://doi.org/10.1021/acsanm.8b01454	2018	Curry	Undoped	Tribologix Inc.		N	Y		0.00%	258.429701	K	0	258.43	0.020724638	1	1		0
https://doi.org/10.1021/acsanm.8b01454	2018	Curry	Undoped	Tribologix Inc.		N	Y		0.00%	254.9694933	K	0	254.97	0.020724638	1	1		0
https://doi.org/10.1021/acsanm.8b01454	2018	Curry	Undoped	Tribologix Inc.		N	Y		0.00%	251.6242917	K	0	251.62	0.020869565	1	1		0
https://doi.org/10.1021/acsanm.8b01454	2018	Curry	Undoped	Tribologix Inc.		N	Y		0.00%	248.0470722	K	0	248.05	0.021594203	1	1		0
https://doi.org/10.1021/acsanm.8b01454	2018	Curry	Undoped	Tribologix Inc.		N	Y		0.00%	244.8175451	K	0	244.82	0.021594203	1	1		0
https://doi.org/10.1021/acsanm.8b01454	2018	Curry	Undoped	Tribologix Inc.		N	Y		0.00%	241.2423315	K	0	241.24	0.021449275	1	1		0
https://doi.org/10.1021/acsanm.8b01454	2018	Curry	Undoped	Tribologix Inc.		N	Y		0.00%	238.0118015	K	0	238.01	0.021884058	1	1		0
https://doi.org/10.1021/acsanm.8b01454	2018	Curry	Undoped	Tribologix Inc.		N	Y		0.00%	234.2052388	K	0	234.21	0.022028986	1	1		0
https://doi.org/10.1021/acsanm.8b01454	2018	Curry	Undoped	Tribologix Inc.		N	Y		0.00%	231.2063922	K	0	231.21	0.022028986	1	1		0
https://doi.org/10.1021/acsanm.8b01454	2018	Curry	Undoped	Tribologix Inc.		N	Y		0.00%	227.8601876	K	0	227.86	0.022608696	1	1		0
https://doi.org/10.1021/acsanm.8b01454	2018	Curry	Undoped	Tribologix Inc.		N	Y		0.00%	224.4006486	K	0	224.4	0.022318841	1	1		0
https://doi.org/10.1021/acsanm.8b01454	2018	Curry	Undoped	Tribologix Inc.		N	Y		0.00%	221.0541096	K	0	221.05	0.023043478	1	1		0
https://doi.org/10.1021/acsanm.8b01454	2018	Curry	Undoped	Tribologix Inc.		N	Y		0.00%	217.5952393	K	0	217.6	0.022463768	1	1		0
https://doi.org/10.1021/acsanm.8b01454	2018	Curry	Undoped	Tribologix Inc.		N	Y		0.00%	214.1333601	K	0	214.13	0.023188406	1	1		0
https://doi.org/10.1021/acsanm.8b01454	2018	Curry	Undoped	Tribologix Inc.		N	Y		0.00%	210.6718152	K	0	210.67	0.023768116	1	1		0
https://doi.org/10.1021/acsanm.8b01454	2018	Curry	Undoped	Tribologix Inc.		N	Y		0.00%	207.4429567	K	0	207.44	0.023478261	1	1		0
https://doi.org/10.1021/acsanm.8b01454	2018	Curry	Undoped	Tribologix Inc.		N	Y		0.00%	203.9820805	K	0	203.98	0.023768116	1	1		0
https://doi.org/10.1021/acsanm.8b01454	2018	Curry	Undoped	Tribologix Inc.		N	Y		0.00%	200.290858	K	0	200.29	0.023913043	1	1		0
https://doi.org/10.1021/acsanm.8b01454	2018	Curry	Undoped	Tribologix Inc.		N	Y		0.00%	196.8296475	K	0	196.83	0.024347826	1	1		0
https://doi.org/10.1021/acsanm.8b01454	2018	Curry	Undoped	Tribologix Inc.		N	Y		0.00%	193.2527623	K	0	193.25	0.024927536	1	1		0
https://doi.org/10.1021/acsanm.8b01454	2018	Curry	Undoped	Tribologix Inc.		N	Y		0.00%	189.6768801	K	0	189.68	0.025072464	1	1		0
https://doi.org/10.1021/acsanm.8b01454	2018	Curry	Undoped	Tribologix Inc.		N	Y		0.00%	186.4460157	K	0	186.45	0.025652174	1	1		0
https://doi.org/10.1021/acsanm.8b01454	2018	Curry	Undoped	Tribologix Inc.		N	Y		0.00%	182.6384501	K	0	182.64	0.026231884	1	1		0
https://doi.org/10.1021/acsanm.8b01454	2018	Curry	Undoped	Tribologix Inc.		N	Y		0.00%	178.7175501	K	0	178.72	0.025942029	1	1		0
https://doi.org/10.1021/acsanm.8b01454	2018	Curry	Undoped	Tribologix Inc.		N	Y		0.00%	175.8317035	K	0	175.83	0.026956522	1	1		0
https://doi.org/10.1021/acsanm.8b01454	2018	Curry	Undoped	Tribologix Inc.		N	Y		0.00%	172.0254752	K	0	172.03	0.026956522	1	1		0
https://doi.org/10.1021/acsanm.8b01454	2018	Curry	Undoped	Tribologix Inc.		N	Y		0.00%	168.2175752	K	0	168.22	0.027681159	1	1		0
https://doi.org/10.1021/acsanm.8b01454	2018	Curry	Undoped	Tribologix Inc.		N	Y		0.00%	163.7186366	K	0	163.72	0.027971014	1	1		0
https://doi.org/10.1021/acsanm.8b01454	2018	Curry	Undoped	Tribologix Inc.		N	Y		0.00%	160.0270799	K	0	160.03	0.02826087	1	1		0
https://doi.org/10.1021/acsanm.8b01454	2018	Curry	Undoped	Tribologix Inc.		N	Y		0.00%	154.9504371	K	0	154.95	0.028985507	1	1		0
https://doi.org/10.1021/acsanm.8b01454	2018	Curry	Undoped	Tribologix Inc.		N	Y		0.00%	150.9125253	K	0	150.91	0.02942029	1	1		0
https://doi.org/10.1021/acsanm.8b01454	2018	Curry	Undoped	Tribologix Inc.		N	Y		0.00%	148.3733681	K	0	148.37	0.030144928	1	1		0
https://doi.org/10.1021/acsanm.8b01454	2018	Curry	Undoped	Tribologix Inc.		N	Y		0.00%	144.4517995	K	0	144.45	0.030144928	1	1		0
https://doi.org/10.1021/acsanm.8b01454	2018	Curry	Undoped	Tribologix Inc.		N	Y		0.00%	140.299216	K	0	140.3	0.030289855	1	1		0
https://doi.org/10.1021/acsanm.8b01454	2018	Curry	Undoped	Tribologix Inc.		N	Y		0.00%	138.2220885	K	0	138.22	0.030724638	1	1		0
https://doi.org/10.1021/acsanm.8b01454	2018	Curry	Undoped	Tribologix Inc.		N	Y		0.00%	135.2229076	K	0	135.22	0.030869565	1	1		0
https://doi.org/10.1007/978-981-15-1201-8_68	2020	Borgaonkar	TiO2		% not reported	Y	Y		70.00%	21	C	273.15	294.15	0.28	2000		0.000176	0.00004928	1.7	mm3/Nm	0	0.000017
https://doi.org/10.1007/978-981-15-1201-8_68	2020	Borgaonkar	TiO2		% not reported	Y	Y		70.00%	21	C	273.15	294.15	0.24	2000		0.000442	0.00010608	3.05	mm3/Nm	0	0.0000305
https://doi.org/10.1007/978-981-15-1201-8_68	2020	Borgaonkar	TiO2		% not reported	Y	Y		70.00%	21	C	273.15	294.15	0.18	2000		0.000707	0.00012726	3.23	mm3/Nm	0	0.0000323
https://doi.org/10.1007/978-981-15-1201-8_68	2020	Borgaonkar	TiO2		% not reported	Y	Y		70.00%	100	C	273.15	373.15	0.19	2000		0.000176	0.00003344	2.53	mm3/Nm	0	0.0000253
https://doi.org/10.1007/978-981-15-1201-8_68	2020	Borgaonkar	TiO2		% not reported	Y	Y		70.00%	100	C	273.15	373.15	0.16	2000		0.000442	0.00007072	3.21	mm3/Nm	0	0.0000321
https://doi.org/10.1007/978-981-15-1201-8_68	2020	Borgaonkar	TiO2		% not reported	Y	Y		70.00%	100	C	273.15	373.15	0.1	2000		0.000707	0.0000707	4.06	mm3/Nm	0	0.0000406
https://doi.org/10.1007/978-981-15-1201-8_68	2020	Borgaonkar	TiO2		% not reported	Y	Y		70.00%	200	C	273.15	473.15	0.15	2000		0.000176	0.0000264	3.21	mm3/Nm	0	0.0000321
https://doi.org/10.1007/978-981-15-1201-8_68	2020	Borgaonkar	TiO2		% not reported	Y	Y		70.00%	200	C	273.15	473.15	0.13	2000		0.000442	0.00005746	3.82	mm3/Nm	0	0.0000382
https://doi.org/10.1007/978-981-15-1201-8_68	2020	Borgaonkar	TiO2		% not reported	Y	Y		70.00%	200	C	273.15	473.15	0.09	2000		0.000707	0.00006363	4.75	mm3/Nm	0	0.0000475
https://doi.org/10.1007/978-981-15-1201-8_68	2020	Borgaonkar	TiO2		% not reported	Y	Y		70.00%	300	C	273.15	573.15	0.13	2000		0.000176	0.00002288	4.18	mm3/Nm	0	0.0000418
https://doi.org/10.1007/978-981-15-1201-8_68	2020	Borgaonkar	TiO2		% not reported	Y	Y		70.00%	300	C	273.15	573.15	0.1	2000		0.000442	0.0000442	4.78	mm3/Nm	0	0.0000478
https://doi.org/10.1007/978-981-15-1201-8_68	2020	Borgaonkar	TiO2		% not reported	Y	Y		70.00%	300	C	273.15	573.15	0.08	2000		0.000707	0.00005656	5.14	mm3/Nm	0	0.0000514
https://doi.org/10.1007/978-981-15-1201-8_68	2020	Borgaonkar	TiO2		% not reported	Y	Y		70.00%	400	C	273.15	673.15	0.1	2000		0.000176	0.0000176	5.64	mm3/Nm	0	0.0000564
https://doi.org/10.1007/978-981-15-1201-8_68	2020	Borgaonkar	TiO2		% not reported	Y	Y		70.00%	400	C	273.15	673.15	0.08	2000		0.000442	0.00003536	5.37	mm3/Nm	0	0.0000537
https://doi.org/10.1007/978-981-15-1201-8_68	2020	Borgaonkar	TiO2		% not reported	Y	Y		70.00%	400	C	273.15	673.15	0.07	2000		0.000707	0.00004949	5.7	mm3/Nm	0	0.000057
https://doi.org/10.1007/978-981-15-1201-8_68	2020	Borgaonkar	TiO2		% not reported	Y	Y		70.00%	21	C	273.15	294.15	0.26	6000		0.000176	0.00004576	3.32	mm3/Nm	0	0.0000332
https://doi.org/10.1007/978-981-15-1201-8_68	2020	Borgaonkar	TiO2		% not reported	Y	Y		70.00%	21	C	273.15	294.15	0.2	6000		0.000442	0.0000884	3.56	mm3/Nm	0	0.0000356
https://doi.org/10.1007/978-981-15-1201-8_68	2020	Borgaonkar	TiO2		% not reported	Y	Y		70.00%	21	C	273.15	294.15	0.12	6000		0.000707	0.00008484	3.68	mm3/Nm	0	0.0000368
https://doi.org/10.1007/978-981-15-1201-8_68	2020	Borgaonkar	TiO2		% not reported	Y	Y		70.00%	100	C	273.15	373.15	0.16	6000		0.000176	0.00002816	3.46	mm3/Nm	0	0.0000346
https://doi.org/10.1007/978-981-15-1201-8_68	2020	Borgaonkar	TiO2		% not reported	Y	Y		70.00%	100	C	273.15	373.15	0.15	6000		0.000442	0.0000663	4.03	mm3/Nm	0	0.0000403
https://doi.org/10.1007/978-981-15-1201-8_68	2020	Borgaonkar	TiO2		% not reported	Y	Y		70.00%	100	C	273.15	373.15	0.1	6000		0.000707	0.0000707	4.33	mm3/Nm	0	0.0000433
https://doi.org/10.1007/978-981-15-1201-8_68	2020	Borgaonkar	TiO2		% not reported	Y	Y		70.00%	200	C	273.15	473.15	0.13	6000		0.000176	0.00002288	4.66	mm3/Nm	0	0.0000466
https://doi.org/10.1007/978-981-15-1201-8_68	2020	Borgaonkar	TiO2		% not reported	Y	Y		70.00%	200	C	273.15	473.15	0.11	6000		0.000442	0.00004862	4.71	mm3/Nm	0	0.0000471
https://doi.org/10.1007/978-981-15-1201-8_68	2020	Borgaonkar	TiO2		% not reported	Y	Y		70.00%	200	C	273.15	473.15	0.09	6000		0.000707	0.00006363	5.27	mm3/Nm	0	0.0000527
https://doi.org/10.1007/978-981-15-1201-8_68	2020	Borgaonkar	TiO2		% not reported	Y	Y		70.00%	300	C	273.15	573.15	0.1	6000		0.000176	0.0000176	5.21	mm3/Nm	0	0.0000521
https://doi.org/10.1007/978-981-15-1201-8_68	2020	Borgaonkar	TiO2		% not reported	Y	Y		70.00%	300	C	273.15	573.15	0.08	6000		0.000442	0.00003536	5.27	mm3/Nm	0	0.0000527
https://doi.org/10.1007/978-981-15-1201-8_68	2020	Borgaonkar	TiO2		% not reported	Y	Y		70.00%	300	C	273.15	573.15	0.07	6000		0.000707	0.00004949	5.7	mm3/Nm	0	0.000057
https://doi.org/10.1007/978-981-15-1201-8_68	2020	Borgaonkar	TiO2		% not reported	Y	Y		70.00%	400	C	273.15	673.15	0.1	6000		0.000176	0.0000176	5.65	mm3/Nm	0	0.0000565
https://doi.org/10.1007/978-981-15-1201-8_68	2020	Borgaonkar	TiO2		% not reported	Y	Y		70.00%	400	C	273.15	673.15	0.07	6000		0.000442	0.00003094	5.81	mm3/Nm	0	0.0000581
https://doi.org/10.1007/978-981-15-1201-8_68	2020	Borgaonkar	TiO2		% not reported	Y	Y		70.00%	400	C	273.15	673.15	0.06	6000		0.000707	0.00004242	6.3	mm3/Nm	0	0.000063
https://doi.org/10.3390/lubricants8070074	2020	Lince	Au		% not reported	N	N		0.00%	112.04	K	0	112.04	0.01				0
https://doi.org/10.3390/lubricants8070074	2020	Lince	Au		% not reported	N	N		0.00%	125.17	K	0	125.17	0.01				0
https://doi.org/10.3390/lubricants8070074	2020	Lince	Au		% not reported	N	N		0.00%	137.24	K	0	137.24	0.01				0
https://doi.org/10.3390/lubricants8070074	2020	Lince	Au		% not reported	N	N		0.00%	148.18	K	0	148.18	0.01				0
https://doi.org/10.3390/lubricants8070074	2020	Lince	Au		% not reported	N	N		0.00%	161.33	K	0	161.33	0.01				0
https://doi.org/10.3390/lubricants8070074	2020	Lince	Au		% not reported	N	N		0.00%	173.2	K	0	173.2	0.01				0
https://doi.org/10.3390/lubricants8070074	2020	Lince	Au		% not reported	N	N		0.00%	188.28	K	0	188.28	0.01				0
https://doi.org/10.3390/lubricants8070074	2020	Lince	Au		% not reported	N	N		0.00%	203.24	K	0	203.24	0.01				0
https://doi.org/10.3390/lubricants8070074	2020	Lince	Au		% not reported	N	N		0.00%	213.16	K	0	213.16	0.01				0
https://doi.org/10.3390/lubricants8070074	2020	Lince	Au		% not reported	N	N		0.00%	250.09	K	0	250.09	0				0
https://doi.org/10.3390/lubricants8070074	2020	Lince	Au		% not reported	N	N		0.00%	287.86	K	0	287.86	0				0
https://doi.org/10.3390/lubricants8070074	2020	Lince	Au		% not reported	N	N		0.00%	290.19	K	0	290.19	0				0
https://doi.org/10.3390/lubricants8070074	2020	Lince	Au		% not reported	N	N		0.00%	300.07	K	0	300.07	0				0
https://doi.org/10.3390/lubricants8070074	2020	Lince	Au		% not reported	N	N		0.00%	297.41	K	0	297.41	0.01				0
https://doi.org/10.1016/j.surfcoat.2021.128077	2022	Dreva	Undoped	Teer Coatings Ltd.		Y	Y		45.00%	75	C	273.15	348.15	0.04	20		0.00053	0.0000212	0	mm3/Nm	1	0
https://doi.org/10.1016/j.surfcoat.2021.128077	2022	Dreva	Undoped	Teer Coatings Ltd.		Y	Y		45.00%	40	C	273.15	313.15	0.06	20		0.00053	0.0000318	0	mm3/Nm	1	0
https://doi.org/10.1016/j.surfcoat.2021.128077	2022	Dreva	Undoped	Teer Coatings Ltd.		Y	Y		45.00%	25	C	273.15	298.15	0.18	20		0.00053	0.0000954	0	mm3/Nm	1	0
https://doi.org/10.26599/FRICT.2025.9441020	2025	Faiyad	Au/Sb2O3		% not reported	N	Y		0.00%	153	K	0	153		1508		0.35	0					260000	cycles	260000	Y
https://doi.org/10.26599/FRICT.2025.9441020	2025	Faiyad	Au/Sb2O3		% not reported	N	Y		0.00%	153	K	0	153		2639		0.35	0					540000	cycles	540000	Y
https://doi.org/10.26599/FRICT.2025.9441020	2025	Faiyad	Au/Sb2O3		% not reported	N	Y		0.00%	210	K	0	210		2513		0.35	0					2400000	cycles	2400000	Y
https://doi.org/10.26599/FRICT.2025.9441020	2025	Faiyad	Au/Sb2O3		% not reported	N	Y		0.00%	296	K	0	296		1508		0.35	0					2000000	cycles	2000000	Y
https://doi.org/10.26599/FRICT.2025.9441020	2025	Faiyad	Au/Sb2O3		% not reported	N	Y		0.00%	296	K	0	296		1508		0.35	0					2800000	cycles	2800000	Y
https://doi.org/10.26599/FRICT.2025.9441020	2025	Faiyad	Au/Sb2O3		% not reported	N	Y		0.00%	296	K	0	296		2011		0.35	0					430000	cycles	430000	Y
https://doi.org/10.26599/FRICT.2025.9441020	2025	Faiyad	Au/Sb2O3		% not reported	N	Y		0.00%	296	K	0	296		2262		0.35	0					8700000	cycles	8700000	Y
https://doi.org/10.26599/FRICT.2025.9441020	2025	Faiyad	Au/Sb2O3		% not reported	N	Y		0.00%	153	K	0	153		787		0.8	0					1000000	cycles	1000000	Y
https://doi.org/10.26599/FRICT.2025.9441020	2025	Faiyad	Au/Sb2O3		% not reported	N	Y		0.00%	153	K	0	153		1048		0.8	0					96000	cycles	96000	Y
https://doi.org/10.26599/FRICT.2025.9441020	2025	Faiyad	Au/Sb2O3		% not reported	N	Y		0.00%	210	K	0	210		1047		0.8	0					2400000	cycles	2400000	Y
https://doi.org/10.26599/FRICT.2025.9441020	2025	Faiyad	Au/Sb2O3		% not reported	N	Y		0.00%	210	K	0	210		523		0.8	0					180000	cycles	180000	Y
https://doi.org/10.26599/FRICT.2025.9441020	2025	Faiyad	Au/Sb2O3		% not reported	N	Y		0.00%	296	K	0	296		3280		0.35	0					21000000	cycles	21000000	N
https://doi.org/10.26599/FRICT.2025.9441020	2025	Faiyad	Au/Sb2O3		% not reported	N	Y		0.00%	296	K	0	296		2771		0.35	0					7800000	cycles	7800000	N
https://doi.org/10.26599/FRICT.2025.9441020	2025	Faiyad	Au/Sb2O3		% not reported	N	Y		0.00%	296	K	0	296		1136		0.35	0					10000000	cycles	10000000	N
https://doi.org/10.26599/FRICT.2025.9441020	2025	Faiyad	Au/Sb2O3		% not reported	N	Y		0.00%	296	K	0	296		650		0.8	0					25000000	cycles	25000000	N
https://doi.org/10.26599/FRICT.2025.9441020	2025	Faiyad	Au/Sb2O3		% not reported	N	Y		0.00%	296	K	0	296		733		0.8	0					9800000	cycles	9800000	N
https://doi.org/10.26599/FRICT.2025.9441020	2025	Faiyad	Au/Sb2O3		% not reported	N	Y		0.00%	296	K	0	296		880		1.6	0					5200000	cycles	5200000	N
https://doi.org/10.21203/rs.3.rs-5538070/v1	2025	Leventini	Undoped	Hohman Plating		Y	Y		32.00%	21	C	273.15	294.15	0.2077	628.32	8	1.32	0.274164					4817.4	cycles	4817.4	Y
https://doi.org/10.21203/rs.3.rs-5538070/v1	2025	Leventini	Undoped	Hohman Plating		N	Y		5.00%	21	C	273.15	294.15	0.02249	879.648	8	1.32	0.0296868					150320	cycles	150320	Y
https://doi.org/10.21203/rs.3.rs-5538070/v1	2025	Leventini	Undoped	Hohman Plating		N	Y		5.00%	0	C	273.15	273.15	0.05146	1130.976	8	1.32	0.0679272					57580	cycles	57580	Y
https://doi.org/10.21203/rs.3.rs-5538070/v1	2025	Leventini	Ni	Hohman Plating	% not reported	Y	Y		32.00%	21	C	273.15	294.15	0.2195	1068.144	8	1.32	0.28974					3108.89333	cycles	3108.89	Y
https://doi.org/10.21203/rs.3.rs-5538070/v1	2025	Leventini	Ni	Hohman Plating	% not reported	N	Y		5.00%	21	C	273.15	294.15	0.0164	1068.144	8	1.32	0.021648					257170	cycles	257170	Y
https://doi.org/10.21203/rs.3.rs-5538070/v1	2025	Leventini	Ni	Hohman Plating	% not reported	N	Y		5.00%	0	C	273.15	273.15	0.03621	1130.976	8	1.32	0.0477972					81750	cycles	81750	Y
https://doi.org/10.21203/rs.3.rs-5538070/v1	2025	Leventini	Au/Sb2O3	Hohman Plating	% not reported	Y	Y		32.00%	21	C	273.15	294.15	0.1284	879.648	8	1.32	0.169488					55651	cycles	55651	Y
https://doi.org/10.21203/rs.3.rs-5538070/v1	2025	Leventini	Au/Sb2O3	Hohman Plating	% not reported	N	Y		5.00%	21	C	273.15	294.15	0.03976	1068.144	8	1.32	0.0524832					863995.5	cycles	863995.5	N
https://doi.org/10.21203/rs.3.rs-5538070/v1	2025	Leventini	Au/Sb2O3	Hohman Plating	% not reported	N	Y		5.00%	0	C	273.15	273.15	0.0274	1130.976	8	1.32	0.036168					863995.5	cycles	863995.5	N
https://doi.org/10.21203/rs.3.rs-5538070/v1	2025	Leventini	Ti	IBC Coatings	% not reported	Y	Y		32.00%	21	C	273.15	294.15	0.09747	753.984	8	1.32	0.1286604					8514.87667	cycles	8514.88	Y
https://doi.org/10.21203/rs.3.rs-5538070/v1	2025	Leventini	Ti	IBC Coatings	% not reported	N	Y		5.00%	21	C	273.15	294.15	0.04821	1005.312	8	1.32	0.0636372					17132.04667	cycles	17132.05	Y
https://doi.org/10.21203/rs.3.rs-5538070/v1	2025	Leventini	Ti	IBC Coatings	% not reported	N	Y		5.00%	0	C	273.15	273.15	0.08733	1256.64	8	1.32	0.1152756					8956.59667	cycles	8956.6	Y
https://doi.org/10.1016/j.ceramint.2025.02.156	2025	Hou	Undoped			Y	Y		60.00%	25	C	273.15	298.15	0.169230769	94.2	5		0	10.64516129	10^-7*mm^/Nm	0	0.0000011
https://doi.org/10.1016/j.ceramint.2025.02.156	2025	Hou	Undoped			Y	Y		60.00%	100	C	273.15	373.15	0.06035503	94.2	5		0	4.677419355	10^-7*mm^/Nm	0	0.0000005
https://doi.org/10.1016/j.ceramint.2025.02.156	2025	Hou	Undoped			Y	Y		60.00%	200	C	273.15	473.15	0.076923077	94.2	5		0	5.322580645	10^-7*mm^/Nm	0	0.0000005
https://doi.org/10.1016/j.ceramint.2025.02.156	2025	Hou	Undoped			Y	Y		60.00%	300	C	273.15	573.15	0.063905325	94.2	5		0
